# Supplementary material for: Gestational Exposure to Phthalates and Phthalate Replacements in Relation to Neurodevelopmental Delays in Early Childhood
Source: Toxics. 2023 Jan 11;11(1):65. doi: 10.3390/toxics11010065 (PMC9863718; doi:10.3390/toxics11010065)
Supplement: Supplementary file 1 [file toxics-11-00065-s001.zip]

Archive with 1 entries (1 files):
- toxics-2022719-SI.pdf
